# Supplementary material for: ACAT2 Is a Novel Negative Regulator of Pig Intramuscular Preadipocytes Differentiation
Source: Biomolecules. 2022 Jan 31;12(2):237. doi: 10.3390/biom12020237 (PMC8961576; doi:10.3390/biom12020237)
Supplement: Supplementary file 1 [file biomolecules-12-00237-s001.zip]

Archive with 1 entries (1 files):
- biomolecules-1547436-supplementary.pdf
